# Supplementary material for: Preconditioning to Water Deficit Helps Aloe vera to Overcome Long-Term Drought during the Driest Season of Atacama Desert
Source: Plants (Basel). 2022 Jun 6;11(11):1523. doi: 10.3390/plants11111523 (PMC9183172; doi:10.3390/plants11111523)
Supplement: Supplementary file 1 [file plants-11-01523-s001.zip]

Archive with 1 entries (1 files):
- Supplemental Table S1 and Figure S1.pdf
